# Supplementary material for: The Anticancer Effects of FDI-6, a FOXM1 Inhibitor, on Triple Negative Breast Cancer
Source: Int J Mol Sci. 2021 Jun 22;22(13):6685. doi: 10.3390/ijms22136685 (PMC8269391; doi:10.3390/ijms22136685)
Supplement: Supplementary file 1 [file ijms-22-06685-s001.zip]

Archive with 1 entries (1 files):
- ijms-1236162-supplementary.pdf
